# Supplementary material for: A g-Type Lysozyme from Deep-Sea Hydrothermal Vent Shrimp Kills Selectively Gram-Negative Bacteria
Source: Molecules. 2021 Dec 16;26(24):7624. doi: 10.3390/molecules26247624 (PMC8707215; doi:10.3390/molecules26247624)
Supplement: Supplementary file 1 [file molecules-26-07624-s001.zip]

Archive with 1 entries (1 files):
- molecules-1481940-supplementary.pdf
